# Supplementary material for: Discovery of several thousand highly diverse circular DNA viruses
Source: eLife. 2020 Feb 4;9:e51971. doi: 10.7554/eLife.51971 (PMC7000223; doi:10.7554/eLife.51971)
Supplement: Supplementary file 1. [file elife-51971-supp1.xls]

## Sheet: just_paper_SRRs_diamond_enrich_
Table S1: ViromeQC analysis of samples enriched for circular DNA virus sequences. Enrichment scores and percent alignment are reported for prokaryotic single-copy housekeeping genes. See https://doi.org/10.1038/s41587-019-0334-5
Run	Sample Name	Enrichment Score	Percent Reads aligning to housekeeping genes
SRR5832142	haddock1	100	1.3e-05
SRR7109542	seabass3	100	2e-05
SRR7122324	brain1	100	2.4e-05
SRR7122327	pig1	100	8e-06
SRR7122328	pompano1	100	4.4e-05
SRR7122330	crucian1	100	1e-06
SRR7122333	beef_bd4	100	5e-05
SRR7122337	macstool_cl86	100	6.1e-05
SRR7122338	axolotl_blastema1	100	3e-06
SRR7122343	brain10	100	2e-06
SRR7122345	brain12	100	0
SRR7122346	apo2	100	3.5e-05
SRR7122347	apo1	100	2.9e-05
SRR7122349	brain3	100	3.8e-05
SRR7122350	raccoon_spleen_ga014	100	0
SRR7122353	macstool_dcvf	100	2.5e-05
SRR7122355	macstool_D2CW	100	2.1e-05
SRR7122357	crab1	100	2.3e-05
SRR7122358	squid1	100	6.4e-05
SRR7122360	seabass2	100	1.6e-05
SRR7122363	abalone1	100	6e-06
SRR7122364	rainbowtrout1	100	2.2e-05
SRR7122365	mice_vaginal	100	5.9e-05
SRR7122366	redsnapper1	100	1e-06
SRR7122318	brain8	100	1.9e-05
SRR7501340	seabass_ms2	100	5.1e-05
SRR6442973	ms19_W27	100	9e-06
SRR6442889	ms19_W08	87.9	8e-05
SRR7122354	raccoon_spleen_ga11	81.2	8.6e-05
SRR7122359	seabass1	79.4	8.8e-05
SRR7122341	macstool_de2c	66.1	0.000106
SRR7122356	brain11	48	0.000146
SRR7122313	brain4	45.8	0.000153
SRR7122381	axolotl1	44.5	0.000157
SRR7122342	macstool_de1a	41.2	0.00017
SRR7122373	fly1	41.1	0.000171
SRR7122322	turkey	34.5	0.000203
SRR7122315	brain9	34.1	0.000206
SRR7122361	seabass4	32.2	0.000217
SRR6442879	W07_blood	31.9	0.00022
SRR7122319	bison1	29.2	0.00024
SRR7122317	brain7	22.8	0.000307
SRR7122336	beef_bd3	20.5	0.000342
SRR7122316	brain6	16.7	0.00042
SRR7122314	brain5	15.6	0.000448
SRR7122344	brain2	11.6	0.000606
SRR6442898	ms19_W18	11.5	0.000611
SRR7122320	bison2	7.7	0.000914
SRR6442920	W01_blood	5.8	0.001207
SRR7122374	worm1	5.5	0.001276
SRR7122367	raccoonskin1	4.4	0.00158
SRR7122375	16minnow	3.2	0.002219
SRR7122321	lamb1	1.9	0.003682
SRR7122376	10mus	1.5	0.004782
